# Supplementary material for: Analysis of NIS Plasma Membrane Interactors Discloses Key Regulation by a SRC/RAC1/PAK1/PIP5K/EZRIN Pathway with Potential Implications for Radioiodine Re-Sensitization Therapy in Thyroid Cancer
Source: Cancers (Basel). 2021 Oct 30;13(21):5460. doi: 10.3390/cancers13215460 (PMC8582450; doi:10.3390/cancers13215460)
Supplement: Supplementary file 1 [file cancers-13-05460-s001.zip]

Archive with 3 entries (3 files):
- Faria et al_2021_Original WB films_2nd revision__F.pdf
- Faria et al_2021_Supplementary_Figures_Final_2nd revision_F.pdf
- Supplementary Tables_Faria et al_2021_revised_F.xlsx
