# Supplementary material for: Analysis of NIS Plasma Membrane Interactors Discloses Key Regulation by a SRC/RAC1/PAK1/PIP5K/EZRIN Pathway with Potential Implications for Radioiodine Re-Sensitization Therapy in Thyroid Cancer
Source: Cancers (Basel). 2021 Oct 30;13(21):5460. doi: 10.3390/cancers13215460 (PMC8582450; doi:10.3390/cancers13215460)
Supplement: Supplementary file 1 [file cancers-13-05460-s001.zip › Supplementary Tables_Faria et al_2021_revised_F.xlsx]

## Sheet: Table S1 (NIS PM interactors)
Table S1. List of proteins identified by MS as co-precipitating with HA-NIS from the plasma membrane of TPC1 cells
				Protein Confidence Scores (unused)
uniprot_accession_#	uniprot_ID	gene_names	protein_names	PM_IP_1	PM_IP_2	PM_IP_3	Mean (PM)	Mock_IP_1	Mock_IP_2	Mock_IP_3	Mean (Mock)	in WC-NIS
sp|Q92911|SC5A5_HUMAN	Q92911	SLC5A5	Sodium/iodide cotransporter (Na(+)/I(-) cotransporter) (Sodium-iodide symporter) (Na(+)/I(-) symporter) (Solute carrier family 5 member 5)	1.575	1.25	6.01	2.945					Yes
sp|P24752|THIL_HUMAN	P24752	ACAT1	Acetyl-CoA acetyltransferase, mitochondrial (EC 2.3.1.9) (Acetoacetyl-CoA thiolase) (T2)		2	2	2					Yes
sp|P60709|ACTB_HUMAN	P60709	ACTB	Actin, cytoplasmic 1 (Beta-actin) [Cleaved into: Actin, cytoplasmic 1, N-terminally processed]	22.88	6	10	12.96		2.34		2.34
sp|Q562R1|ACTBL_HUMAN	Q562R1	ACTBL2	Beta-actin-like protein 2 (Kappa-actin)		15.49	9.49	12.49	2.02			2.2
sp|P68032|ACTC_HUMAN	P68032	ACTC1	Actin, alpha cardiac muscle 1 (Alpha-cardiac actin) [Cleaved into: Actin, alpha cardiac muscle 1, intermediate form]	2	9.22		5.61			2	2
sp|P12814|ACTN1_HUMAN	P12814	ACTN1	Alpha-actinin-1 (Alpha-actinin cytoskeletal isoform) (F-actin cross-linking protein) (Non-muscle alpha-actinin-1)		31.53	29.06	30.295	2.53			2.53
sp|P61158|ARP3_HUMAN	P61158	ACTR3	Actin-related protein 3 (Actin-like protein 3)		5.36	8.43	6.895
sp|Q99943|PLCA_HUMAN	Q99943	AGPAT1	1-acyl-sn-glycerol-3-phosphate acyltransferase alpha (EC 2.3.1.51) (1-acylglycerol-3-phosphate O-acyltransferase 1) (1-AGP acyltransferase 1) (1-AGPAT 1) (Lysophosphatidic acid acyltransferase alpha) (LPAAT-alpha) (Protein G15)		1.25	2	1.625
sp|P08758|ANXA5_HUMAN	P08758	ANXA5	Annexin A5 (Anchorin CII) (Annexin V) (Annexin-5) (Calphobindin I) (CBP-I) (Endonexin II) (Lipocortin V) (Placental anticoagulant protein 4) (PP4) (Placental anticoagulant protein I) (PAP-I) (Thromboplastin inhibitor) (Vascular anticoagulant-alpha) (VAC-alpha)		2	2	2					Yes
sp|O94973|AP2A2_HUMAN	O94973	AP2A2	AP-2 complex subunit alpha-2 (100 kDa coated vesicle protein C) (Adaptor protein complex AP-2 subunit alpha-2) (Adaptor-related protein complex 2 subunit alpha-2) (Alpha-adaptin C) (Alpha2-adaptin) (Clathrin assembly protein complex 2 alpha-C large chain) (Huntingtin yeast partner J) (Huntingtin-interacting protein 9) (HIP-9) (Huntingtin-interacting protein J) (Plasma membrane adaptor HA2/AP2 ada…		3.21	6	4.605
sp|Q5T5U3|RHG21_HUMAN	Q5T5U3	ARHGAP21	Rho GTPase-activating protein 21 (Rho GTPase-activating protein 10) (Rho-type GTPase-activating protein 21)		2.04	9.51	5.775
sp|O15085|ARHGB_HUMAN	O15085	ARHGEF11	Rho guanine nucleotide exchange factor 11 (PDZ-RhoGEF)		9.59	29.74	19.665
sp|P59998|ARPC4_HUMAN	P59998	ARPC4	Actin-related protein 2/3 complex subunit 4 (Arp2/3 complex 20 kDa subunit) (p20-ARC)		1.6	2.41	2.005
sp|Q9NVI7|ATD3A_HUMAN	Q9NVI7	ATAD3A	ATPase family AAA domain-containing protein 3A	2		8.86	5.43
sp|P05023|AT1A1_HUMAN	P05023	ATP1A1	Sodium/potassium-transporting ATPase subunit alpha-1 (Na(+)/K(+) ATPase alpha-1 subunit) (EC 7.2.2.13) (Sodium pump subunit alpha-1)		6.51	9.8	8.155
sp|P06576|ATPB_HUMAN	P06576	ATP5F1B	ATP synthase subunit beta, mitochondrial (EC 7.1.2.2) (ATP synthase F1 subunit beta)		9.7	18.21	13.955			3.71	3.71
sp|Q6UXY1|BI2L2_HUMAN	Q6UXY1	BAIAP2L2	Brain-specific angiogenesis inhibitor 1-associated protein 2-like protein 2 (BAI1-associated protein 2-like protein 2) (Planar intestinal- and kidney-specific BAR domain protein) (Pinkbar)		2	3.7	2.85
sp|P27708|PYR1_HUMAN	P27708	CAD	CAD protein [Includes: Glutamine-dependent carbamoyl-phosphate synthase (EC 6.3.5.5); Aspartate carbamoyltransferase (EC 2.1.3.2); Dihydroorotase (EC 3.5.2.3)]		3.47	13.39	8.43					Yes
sp|P52907|CAZA1_HUMAN	P52907	CAPZA1	F-actin-capping protein subunit alpha-1 (CapZ alpha-1)		13.81	19.07	16.44
sp|P47755|CAZA2_HUMAN	P47755	CAPZA2	F-actin-capping protein subunit alpha-2 (CapZ alpha-2)		6.9	9.89	8.395			4	4
sp|P47756|CAPZB_HUMAN	P47756	CAPZB	F-actin-capping protein subunit beta (CapZ beta)		6.78	8.32	7.55			5.55	5.55
sp|Q03135|CAV1_HUMAN	Q03135	CAV1	Caveolin-1		4	2.02	3.01					Yes
sp|Q8IVM0|CCD50_HUMAN	Q8IVM0	CCDC50	Coiled-coil domain-containing protein 50 (Protein Ymer)	2	3.51	7.87	4.46
sp|P78371|TCPB_HUMAN	P78371	CCT2	T-complex protein 1 subunit beta (TCP-1-beta) (CCT-beta)		10.04	11.48	10.76			4.34	4.34
sp|Q99832|TCPH_HUMAN	Q99832	CCT7	T-complex protein 1 subunit eta (TCP-1-eta) (CCT-eta) (HIV-1 Nef-interacting protein) [Cleaved into: T-complex protein 1 subunit eta, N-terminally processed]		4.04	6.34	5.19
sp|O00299|CLIC1_HUMAN	O00299	CLIC1	Chloride intracellular channel protein 1 (Chloride channel ABP) (Nuclear chloride ion channel 27) (NCC27) (Regulatory nuclear chloride ion channel protein) (hRNCC)		2	2.01	2.005					Yes
sp|P53618|COPB_HUMAN	P53618	COPB1	Coatomer subunit beta (Beta-coat protein) (Beta-COP)		1.42	2.01	1.715
sp|P35606|COPB2_HUMAN	P35606	COPB2	Coatomer subunit beta' (Beta'-coat protein) (Beta'-COP) (p102)		1.56	2.9	2.23
sp|Q9Y678|COPG1_HUMAN	Q9Y678	COPG1	Coatomer subunit gamma-1 (Gamma-1-coat protein) (Gamma-1-COP)		7.27	4.17	5.72					Yes
sp|Q9ULV4|COR1C_HUMAN	Q9ULV4	CORO1C	Coronin-1C (Coronin-3) (hCRNN4)		14.49	26.13	20.31			3.57	3.57
sp|O60716|CTND1_HUMAN	O60716	CTNND1	Catenin delta-1 (Cadherin-associated Src substrate) (CAS) (p120 catenin) (p120(ctn)) (p120(cas))		2.2	2	2.1
sp|Q14247|SRC8_HUMAN	Q14247	CTTN	Src substrate cortactin (Amplaxin) (Oncogene EMS1)		23.75	23.56	23.655
sp|P53355|DAPK1_HUMAN	P53355	DAPK1	Death-associated protein kinase 1 (DAP kinase 1) (EC 2.7.11.1)	2.04	4	16.1	7.38			2.96	2.96
sp|Q16698|DECR_HUMAN	Q16698	DECR1	2,4-dienoyl-CoA reductase, mitochondrial (EC 1.3.1.34) (2,4-dienoyl-CoA reductase [NADPH]) (4-enoyl-CoA reductase [NADPH]) (Short chain dehydrogenase/reductase family 18C member 1)		2.01	2.3	2.155			1.01	1.1
sp|Q14195|DPYL3_HUMAN	Q14195	DPYSL3	Dihydropyrimidinase-related protein 3 (DRP-3) (Collapsin response mediator protein 4) (CRMP-4) (Unc-33-like phosphoprotein 1) (ULIP-1)		2	2.01	2.005
sp|O43854|EDIL3_HUMAN	O43854	EDIL3	EGF-like repeat and discoidin I-like domain-containing protein 3 (Developmentally-regulated endothelial cell locus 1 protein) (Integrin-binding protein DEL1)		8.08	20.16	14.12			2.23	2.23
sp|Q9BUP0|EFHD1_HUMAN	Q9BUP0	EFHD1	EF-hand domain-containing protein D1 (EF-hand domain-containing protein 1) (Swiprosin-2)		10.52	12.17	11.345
sp|O00303|EIF3F_HUMAN	O00303	EIF3F	Eukaryotic translation initiation factor 3 subunit F (eIF3f) (Deubiquitinating enzyme eIF3f) (EC 3.4.19.12) (Eukaryotic translation initiation factor 3 subunit 5) (eIF-3-epsilon) (eIF3 p47)		2.67	4.07	3.37
sp|O94919|ENDD1_HUMAN	O94919	ENDOD1	Endonuclease domain-containing 1 protein (EC 3.1.30.-)		0.83	2.01	1.42
sp|Q96RT1|ERBIN_HUMAN	Q96RT1	ERBIN	Erbin (Densin-180-like protein) (Erbb2-interacting protein) (Protein LAP2)		1.39	1.24	1.315
sp|Q9BSJ8|ESYT1_HUMAN	Q9BSJ8	ESYT1	Extended synaptotagmin-1 (E-Syt1) (Membrane-bound C2 domain-containing protein)		2	2	2
sp|P15311|EZRI_HUMAN	P15311	EZR	Ezrin (Cytovillin) (Villin-2) (p81)		4.96	8.01	6.485			2.44	2.44
sp|Q96CS3|FAF2_HUMAN	Q96CS3	FAF2	FAS-associated factor 2 (Protein ETEA) (UBX domain-containing protein 3B) (UBX domain-containing protein 8)		1.04	2	1.52
sp|O75955|FLOT1_HUMAN	O75955	FLOT1	Flotillin-1		9.1	11.26	10.18
sp|Q14254|FLOT2_HUMAN	Q14254	FLOT2	Flotillin-2 (Epidermal surface antigen) (ESA) (Membrane component chromosome 17 surface marker 1)		3.76	6.96	5.36
sp|P08754|GNAI3_HUMAN	P08754	GNAI3	Guanine nucleotide-binding protein G(i) subunit alpha (G(i) alpha-3)	10.02	12.21	24.08	15.4367			5.21	5.21
sp|P62879|GBB2_HUMAN	P62879	GNB2	Guanine nucleotide-binding protein G(I)/G(S)/G(T) subunit beta-2 (G protein subunit beta-2) (Transducin beta chain 2)		7.62	9.7	8.66			3.33	3.33
sp|Q9UBI6|GBG12_HUMAN	Q9UBI6	GNG12	Guanine nucleotide-binding protein G(I)/G(S)/G(O) subunit gamma-12	2	3.96	4	3.32		2.01		2.1
sp|Q9NQ84|GPC5C_HUMAN	Q9NQ84	GPRC5C	G-protein coupled receptor family C group 5 member C (Retinoic acid-induced gene 3 protein) (RAIG-3)		2	2	2
sp|Q9P035|HACD3_HUMAN	Q9P035	HACD3	Very-long-chain (3R)-3-hydroxyacyl-CoA dehydratase 3 (EC 4.2.1.134) (3-hydroxyacyl-CoA dehydratase 3) (HACD3) (Butyrate-induced protein 1) (B-ind1) (hB-ind1) (Protein-tyrosine phosphatase-like A domain-containing protein 1)		4	4.56	4.28
sp|P40939|ECHA_HUMAN	P40939	HADHA	Trifunctional enzyme subunit alpha, mitochondrial (78 kDa gastrin-binding protein) (Monolysocardiolipin acyltransferase) (EC 2.3.1.-) (TP-alpha) [Includes: Long-chain enoyl-CoA hydratase (EC 4.2.1.17); Long chain 3-hydroxyacyl-CoA dehydrogenase (EC 1.1.1.211)]		3.24	4	3.62			2.01	2.1
sp|Q6YN16|HSDL2_HUMAN	Q6YN16	HSDL2	Hydroxysteroid dehydrogenase-like protein 2 (EC 1.-.-.-) (Short chain dehydrogenase/reductase family 13C member 1)		2	2.02	2.01
sp|P34932|HSP74_HUMAN	P34932	HSPA4	Heat shock 70 kDa protein 4 (HSP70RY) (Heat shock 70-related protein APG-2)		1.47	5.09	3.28
sp|Q27J81|INF2_HUMAN	Q27J81	INF2	Inverted formin-2 (HBEBP2-binding protein C)		12.27	19.23	15.75
sp|P46940|IQGA1_HUMAN	P46940	IQGAP1	Ras GTPase-activating-like protein IQGAP1 (p195)		46.73	50.19	48.46	2.61			2.61	Yes
sp|Q63ZY3|KANK2_HUMAN	Q63ZY3	KANK2	KN motif and ankyrin repeat domain-containing protein 2 (Ankyrin repeat domain-containing protein 25) (Matrix-remodeling-associated protein 3) (SRC-1-interacting protein) (SIP) (SRC-interacting protein) (SRC1-interacting protein)		2	4.95	3.475
sp|Q86UP2|KTN1_HUMAN	Q86UP2	KTN1	Kinectin (CG-1 antigen) (Kinesin receptor)		3.94	7.18	5.56
sp|Q13753|LAMC2_HUMAN	Q13753	LAMC2	Laminin subunit gamma-2 (Cell-scattering factor 140 kDa subunit) (CSF 140 kDa subunit) (Epiligrin subunit gamma) (Kalinin subunit gamma) (Kalinin/nicein/epiligrin 100 kDa subunit) (Ladsin 140 kDa subunit) (Laminin B2t chain) (Laminin-5 subunit gamma) (Large adhesive scatter factor 140 kDa subunit) (Nicein subunit gamma)		9.23	14.14	11.685
sp|P02545|LMNA_HUMAN	P02545	LMNA	Prelamin-A/C [Cleaved into: Lamin-A/C (70 kDa lamin) (Renal carcinoma antigen NY-REN-32)]		3.34	10.97	7.155	3.87			3.87	Yes
sp|Q9H0U3|MAGT1_HUMAN	Q9H0U3	MAGT1	Magnesium transporter protein 1 (MagT1) (Dolichyl-diphosphooligosaccharide--protein glycosyltransferase subunit MAGT1) (Oligosaccharyl transferase subunit MAGT1) (Implantation-associated protein) (IAP)		1.85	2	1.925
sp|P08582|TRFM_HUMAN	P08582	MELTF	Melanotransferrin (Melanoma-associated antigen p97) (CD antigen CD228)		6.25	20.01	13.13			5.16	5.16
sp|Q08431|MFGM_HUMAN	Q08431	MFGE8	Lactadherin (Breast epithelial antigen BA46) (HMFG) (MFGM) (Milk fat globule-EGF factor 8) (MFG-E8) (SED1) [Cleaved into: Lactadherin short form; Medin]		5.74	10.44	8.09
sp|O14880|MGST3_HUMAN	O14880	MGST3	Microsomal glutathione S-transferase 3 (Microsomal GST-3) (Glutathione peroxidase MGST3) (EC 1.11.1.-) (LTC4 synthase MGST3) (EC 4.4.1.20) (Microsomal glutathione S-transferase III) (Microsomal GST-III)		2	3.74	2.87
sp|O94851|MICA2_HUMAN	O94851	MICAL2	[F-actin]-monooxygenase MICAL2 (EC 1.14.13.225) (Molecule interacting with CasL protein 2) (MICAL-2)		1.45	11.41	6.43
sp|Q7RTP6|MICA3_HUMAN	Q7RTP6	MICAL3	[F-actin]-monooxygenase MICAL3 (EC 1.14.13.225) (Molecule interacting with CasL protein 3) (MICAL-3)		2.15	12.92	7.535
sp|Q14764|MVP_HUMAN	Q14764	MVP	Major vault protein (MVP) (Lung resistance-related protein)	2	12.73	23.17	12.6333					Yes
sp|Q9NZM1|MYOF_HUMAN	Q9NZM1	MYOF	Myoferlin (Fer-1-like protein 3)		11.92	23	17.46
sp|O00483|NDUA4_HUMAN	O00483	NDUFA4	Cytochrome c oxidase subunit NDUFA4 (Complex I-MLRQ) (CI-MLRQ) (NADH-ubiquinone oxidoreductase MLRQ subunit)		1.54	2	1.77
sp|Q0ZGT2|NEXN_HUMAN	Q0ZGT2	NEXN	Nexilin (F-actin-binding protein) (Nelin)	4.03	0.79		2.41		1.11		1.11
sp|Q9BZQ8|NIBAN_HUMAN	Q9BZQ8	NIBAN1	Protein Niban 1 (Cell growth-inhibiting gene 39 protein) (Protein FAM129A)		6.49	9.28	7.885
sp|Q15084|PDIA6_HUMAN	Q15084	PDIA6	Protein disulfide-isomerase A6 (EC 5.3.4.1) (Endoplasmic reticulum protein 5) (ER protein 5) (ERp5) (Protein disulfide isomerase P5) (Thioredoxin domain-containing protein 7)		3.66	6.25	4.955					Yes
sp|Q96JY6|PDLI2_HUMAN	Q96JY6	PDLIM2	PDZ and LIM domain protein 2 (PDZ-LIM protein mystique)		2.62	3.76	3.19
sp|P07737|PROF1_HUMAN	P07737	PFN1	Profilin-1 (Epididymis tissue protein Li 184a) (Profilin I)		1.54	2.08	1.81					Yes
sp|P00558|PGK1_HUMAN	P00558	PGK1	Phosphoglycerate kinase 1 (EC 2.7.2.3) (Cell migration-inducing gene 10 protein) (Primer recognition protein 2) (PRP 2)		6.26	6.05	6.155					Yes
sp|Q99623|PHB2_HUMAN	Q99623	PHB2	Prohibitin-2 (B-cell receptor-associated protein BAP37) (D-prohibitin) (Repressor of estrogen receptor activity)		2	8.64	5.32			2.01	2.1	Yes
sp|O43175|SERA_HUMAN	O43175	PHGDH	D-3-phosphoglycerate dehydrogenase (3-PGDH) (EC 1.1.1.95) (2-oxoglutarate reductase) (EC 1.1.1.399) (Malate dehydrogenase) (EC 1.1.1.37)	2	5.36	10.57	5.97667			5.79	5.79	Yes
sp|Q86UU1|PHLB1_HUMAN	Q86UU1	PHLDB1	Pleckstrin homology-like domain family B member 1 (Protein LL5-alpha)		15.13	16.99	16.06
sp|Q13492|PICAL_HUMAN	Q13492	PICALM	Phosphatidylinositol-binding clathrin assembly protein (Clathrin assembly lymphoid myeloid leukemia protein)		3.83	1.65	2.74
sp|Q99959|PKP2_HUMAN	Q99959	PKP2	Plakophilin-2		2	3.25	2.625			2	2
sp|Q14651|PLSI_HUMAN	Q14651	PLS1	Plastin-1 (Intestine-specific plastin) (I-plastin)		3.82	4.97	4.395
sp|P13797|PLST_HUMAN	P13797	PLS3	Plastin-3 (T-plastin)		34.21	31.61	32.91
sp|A5A3E0|POTEF_HUMAN	A5A3E0	POTEF	POTE ankyrin domain family member F (ANKRD26-like family C member 1B) (Chimeric POTE-actin protein)		2	8.01	5.005
sp|P0CG39|POTEJ_HUMAN	P0CG39	POTEJ	POTE ankyrin domain family member J		8.64	5.25	6.945
sp|P62136|PP1A_HUMAN	P62136	PPP1CA	Serine/threonine-protein phosphatase PP1-alpha catalytic subunit (PP-1A) (EC 3.1.3.16)		23.37	7.52	15.445			6.36	6.36
sp|P62140|PP1B_HUMAN	P62140	PPP1CB	Serine/threonine-protein phosphatase PP1-beta catalytic subunit (PP-1B) (PPP1CD) (EC 3.1.3.16) (EC 3.1.3.53)	3.92	4.79	31.17	13.2933		2.19		2.19
sp|P30153|2AAA_HUMAN	P30153	PPP2R1A	Serine/threonine-protein phosphatase 2A 65 kDa regulatory subunit A alpha isoform (Medium tumor antigen-associated 61 kDa protein) (PP2A subunit A isoform PR65-alpha) (PP2A subunit A isoform R1-alpha)		4.16	6.11	5.135
sp|P30048|PRDX3_HUMAN	P30048	PRDX3	Thioredoxin-dependent peroxide reductase, mitochondrial (EC 1.11.1.15) (Antioxidant protein 1) (AOP-1) (HBC189) (Peroxiredoxin III) (Prx-III) (Peroxiredoxin-3) (Protein MER5 homolog)		3.82	6	4.91					Yes
sp|P49721|PSB2_HUMAN	P49721	PSMB2	Proteasome subunit beta type-2 (EC 3.4.25.1) (Macropain subunit C7-I) (Multicatalytic endopeptidase complex subunit C7-I) (Proteasome component C7-I)		1.55	2	1.775
sp|Q15678|PTN14_HUMAN	Q15678	PTPN14	Tyrosine-protein phosphatase non-receptor type 14 (EC 3.1.3.48) (Protein-tyrosine phosphatase pez)		2.16	10.36	6.26
sp|P32322|P5CR1_HUMAN	P32322	PYCR1	Pyrroline-5-carboxylate reductase 1, mitochondrial (P5C reductase 1) (P5CR 1) (EC 1.5.1.2)		3.27	2	2.635
sp|Q9NXS2|QPCTL_HUMAN	Q9NXS2	QPCTL	Glutaminyl-peptide cyclotransferase-like protein (EC 2.3.2.5) (Golgi-resident glutaminyl-peptide cyclotransferase) (isoQC) (gQC)		1.92	2	1.96
sp|P51149|RAB7A_HUMAN	P51149	RAB7A	Ras-related protein Rab-7a		1.62	2.02	1.82
sp|P63000|RAC1_HUMAN	P63000	RAC1	Ras-related C3 botulinum toxin substrate 1 (EC 3.6.5.2) (Cell migration-inducing gene 5 protein) (Ras-like protein TC25) (p21-Rac1)	2		3.77	2.885			0.89	0.89
sp|P62070|RRAS2_HUMAN	P62070	RRAS2	Ras-related protein R-Ras2 (Ras-like protein TC21) (Teratocarcinoma oncogene)	4		2.6	3.3			1.08	1.8
sp|Q9Y512|SAM50_HUMAN	Q9Y512	SAMM50	Sorting and assembly machinery component 50 homolog (Transformation-related gene 3 protein) (TRG-3)		3.4	8.22	5.81
sp|P55735|SEC13_HUMAN	P55735	SEC13	Protein SEC13 homolog (GATOR complex protein SEC13) (SEC13-like protein 1) (SEC13-related protein)		4.06	4.15	4.105
sp|O15027|SC16A_HUMAN	O15027	SEC16A	Protein transport protein Sec16A (SEC16 homolog A) (p250)		5.33	11.82	8.575
sp|Q9BWM7|SFXN3_HUMAN	Q9BWM7	SFXN3	Sideroflexin-3		2.49	6.65	4.57
sp|Q8TF72|SHRM3_HUMAN	Q8TF72	SHROOM3	Protein Shroom3 (Shroom-related protein) (hShrmL)	2	2.63	13.11	5.91333
sp|P53007|TXTP_HUMAN	P53007	SLC25A1	Tricarboxylate transport protein, mitochondrial (Citrate transport protein) (CTP) (Solute carrier family 25 member 1) (Tricarboxylate carrier protein)		2	2.03	2.015
sp|Q9UJS0|CMC2_HUMAN	Q9UJS0	SLC25A13	Calcium-binding mitochondrial carrier protein Aralar2 (Citrin) (Mitochondrial aspartate glutamate carrier 2) (Solute carrier family 25 member 13)		2.31	7.89	5.1
sp|Q00325|MPCP_HUMAN	Q00325	SLC25A3	Phosphate carrier protein, mitochondrial (Phosphate transport protein) (PTP) (Solute carrier family 25 member 3)		6.25	8.01	7.13					Yes
sp|O15269|SPTC1_HUMAN	O15269	SPTLC1	Serine palmitoyltransferase 1 (EC 2.3.1.50) (Long chain base biosynthesis protein 1) (LCB 1) (Serine-palmitoyl-CoA transferase 1) (SPT 1) (SPT1)		1.38	2	1.69
sp|Q9Y6N5|SQOR_HUMAN	Q9Y6N5	SQOR	Sulfide:quinone oxidoreductase, mitochondrial (SQOR) (EC 1.8.5.-) (Sulfide dehydrogenase-like) (Sulfide quinone oxidoreductase)		14.19	25.79	19.99			3.56	3.56
sp|P12931|SRC_HUMAN	P12931	SRC	Proto-oncogene tyrosine-protein kinase Src (EC 2.7.10.2) (Proto-oncogene c-Src) (pp60c-src) (p60-Src)		0.92	2.77	1.845
sp|O75044|SRGP2_HUMAN	O75044	SRGAP2	SLIT-ROBO Rho GTPase-activating protein 2 (srGAP2) (Formin-binding protein 2) (Rho GTPase-activating protein 34)		38.06	50.36	44.21
sp|P43307|SSRA_HUMAN	P43307	SSR1	Translocon-associated protein subunit alpha (TRAP-alpha) (Signal sequence receptor subunit alpha) (SSR-alpha)		2	2	2
sp|Q9UJZ1|STML2_HUMAN	Q9UJZ1	STOML2	Stomatin-like protein 2, mitochondrial (SLP-2) (EPB72-like protein 2) (Paraprotein target 7) (Paratarg-7)		4.01	8.03	6.02
sp|O15260|SURF4_HUMAN	O15260	SURF4	Surfeit locus protein 4		2	2.06	2.03
sp|O95425|SVIL_HUMAN	O95425	SVIL	Supervillin (Archvillin) (p205/p250)	5.87	2.02	22.94	10.2767			10.25	1.25
sp|O60506|HNRPQ_HUMAN	O60506	SYNCRIP	Heterogeneous nuclear ribonucleoprotein Q (hnRNP Q) (Glycine- and tyrosine-rich RNA-binding protein) (GRY-RBP) (NS1-associated protein 1) (Synaptotagmin-binding, cytoplasmic RNA-interacting protein)		3.62	6	4.81
sp|P21980|TGM2_HUMAN	P21980	TGM2	Protein-glutamine gamma-glutamyltransferase 2 (EC 2.3.2.13) (Tissue transglutaminase) (Transglutaminase C) (TG(C)) (TGC) (TGase C) (Transglutaminase H) (TGase H) (Transglutaminase-2) (TGase-2)		1.55	4.97	3.26
sp|Q07157|ZO1_HUMAN	Q07157	TJP1	Tight junction protein ZO-1 (Tight junction protein 1) (Zona occludens protein 1) (Zonula occludens protein 1)		14.96	31.71	23.335			1.16	1.16
sp|P57088|TMM33_HUMAN	P57088	TMEM33	Transmembrane protein 33 (Protein DB83) (SHINC-3)		2	2.01	2.005					Yes
sp|Q9C0C2|TB182_HUMAN	Q9C0C2	TNKS1BP1	182 kDa tankyrase-1-binding protein		4.32	6.63	5.475
sp|P09493|TPM1_HUMAN	P09493	TPM1	Tropomyosin alpha-1 chain (Alpha-tropomyosin) (Tropomyosin-1)		47.76	59.14	53.45			4.84	4.84
sp|P07951|TPM2_HUMAN	P07951	TPM2	Tropomyosin beta chain (Beta-tropomyosin) (Tropomyosin-2)		16.51	14.15	15.33		2.16		2.16
sp|O14773|TPP1_HUMAN	O14773	TPP1	Tripeptidyl-peptidase 1 (TPP-1) (EC 3.4.14.9) (Cell growth-inhibiting gene 1 protein) (Lysosomal pepstatin-insensitive protease) (LPIC) (Tripeptidyl aminopeptidase) (Tripeptidyl-peptidase I) (TPP-I)		1.66	4	2.83
sp|Q71U36|TBA1A_HUMAN	Q71U36	TUBA1A	Tubulin alpha-1A chain (Alpha-tubulin 3) (Tubulin B-alpha-1) (Tubulin alpha-3 chain) [Cleaved into: Detyrosinated tubulin alpha-1A chain]		28.1	32.5	30.3
sp|P68366|TBA4A_HUMAN	P68366	TUBA4A	Tubulin alpha-4A chain (Alpha-tubulin 1) (Testis-specific alpha-tubulin) (Tubulin H2-alpha) (Tubulin alpha-1 chain)		6.04	8	7.02
sp|Q9BUF5|TBB6_HUMAN	Q9BUF5	TUBB6	Tubulin beta-6 chain (Tubulin beta class V)		6.12	5.93	6.025
sp|Q6IBS0|TWF2_HUMAN	Q6IBS0	TWF2	Twinfilin-2 (A6-related protein) (hA6RP) (Protein tyrosine kinase 9-like) (Twinfilin-1-like protein)		3.43	2.18	2.805
sp|Q9BZF9|UACA_HUMAN	Q9BZF9	UACA	Uveal autoantigen with coiled-coil domains and ankyrin repeats		2	2.12	2.06
sp|Q99536|VAT1_HUMAN	Q99536	VAT1	Synaptic vesicle membrane protein VAT-1 homolog (EC 1.-.-.-)		0.88	2	1.44
sp|P18206|VINC_HUMAN	P18206	VCL	Vinculin (Metavinculin) (MV)		2.01	6.13	4.07			2	2	Yes
sp|P21796|VDAC1_HUMAN	P21796	VDAC1	Voltage-dependent anion-selective channel protein 1 (VDAC-1) (hVDAC1) (Outer mitochondrial membrane protein porin 1) (Plasmalemmal porin) (Porin 31HL) (Porin 31HM)		12.34	17.93	15.135
sp|P45880|VDAC2_HUMAN	P45880	VDAC2	Voltage-dependent anion-selective channel protein 2 (VDAC-2) (hVDAC2) (Outer mitochondrial membrane protein porin 2)		13.27	13.45	13.36
sp|P27348|1433T_HUMAN	P27348	YWHAQ	14-3-3 protein theta (14-3-3 protein T-cell) (14-3-3 protein tau) (Protein HS1)		2	4.01	3.005

## Sheet: Table S2 (NIS WC interectors)
Table S2. List of proteins identified by MS as co-precipitating with HA-NIS from whole lysates of TPC1 cells
				Protein Confidence Scores (unused)
uniprot_accession_#	uniprot_ID	gene_names	protein_names	WC_IP_1	WC_IP_2	WC_IP_3	Mean (WC)	Mock_IP_4	Mock_IP_5	Mock_IP_6	Mean (Mock)	in PM-NIS
sp|Q92911|SC5A5_HUMAN	Q92911	SLC5A5	Sodium/iodide cotransporter (Na(+)/I(-) cotransporter) (Sodium-iodide symporter) (Na(+)/I(-) symporter) (Solute carrier family 5 member 5)	6.75	21.77	29.28	19.2667					Yes
sp|P24752|THIL_HUMAN	P24752	ACAT1	Acetyl-CoA acetyltransferase, mitochondrial (EC 2.3.1.9) (Acetoacetyl-CoA thiolase) (T2)	2	2.17		2.085					Yes
sp|P15121|ALDR_HUMAN	P15121	AKR1B1	Aldo-keto reductase family 1 member B1 (EC 1.1.1.300) (EC 1.1.1.372) (EC 1.1.1.54) (Aldehyde reductase) (Aldose reductase) (AR) (EC 1.1.1.21)		1.74	5.87	3.805			2.02	2.02
sp|P08758|ANXA5_HUMAN	P08758	ANXA5	Annexin A5 (Anchorin CII) (Annexin V) (Annexin-5) (Calphobindin I) (CBP-I) (Endonexin II) (Lipocortin V) (Placental anticoagulant protein 4) (PP4) (Placental anticoagulant protein I) (PAP-I) (Thromboplastin inhibitor) (Vascular anticoagulant-alpha) (VAC-alpha)		2	2.57	2.285					Yes
sp|P27708|PYR1_HUMAN	P27708	CAD	CAD protein [Includes: Glutamine-dependent carbamoyl-phosphate synthase (EC 6.3.5.5); Aspartate carbamoyltransferase (EC 2.1.3.2); Dihydroorotase (EC 3.5.2.3)]		1.8	2.01	1.905					Yes
sp|Q86VP6|CAND1_HUMAN	Q86VP6	CAND1	Cullin-associated NEDD8-dissociated protein 1 (Cullin-associated and neddylation-dissociated protein 1) (TBP-interacting protein of 120 kDa A) (TBP-interacting protein 120A) (p120 CAND1)		4.89	2.7	3.795
sp|Q03135|CAV1_HUMAN	Q03135	CAV1	Caveolin-1		2.03	4.17	3.1					Yes
sp|O00299|CLIC1_HUMAN	O00299	CLIC1	Chloride intracellular channel protein 1 (Chloride channel ABP) (Nuclear chloride ion channel 27) (NCC27) (Regulatory nuclear chloride ion channel protein) (hRNCC)		4	2.86	3.43					Yes
sp|P53621|COPA_HUMAN	P53621	COPA	Coatomer subunit alpha (Alpha-coat protein) (Alpha-COP) (HEP-COP) (HEPCOP) [Cleaved into: Xenin (Xenopsin-related peptide); Proxenin]		5.19	1.03	3.11
sp|Q9Y678|COPG1_HUMAN	Q9Y678	COPG1	Coatomer subunit gamma-1 (Gamma-1-coat protein) (Gamma-1-COP)	2.01	6.08		4.045			4	4	Yes
sp|Q02413|DSG1_HUMAN	Q02413	DSG1	Desmoglein-1 (Cadherin family member 4) (Desmosomal glycoprotein 1) (DG1) (DGI) (Pemphigus foliaceus antigen)		1.81	2.26	2.035			9.43	9.43
sp|P26641|EF1G_HUMAN	P26641	EEF1G	Elongation factor 1-gamma (EF-1-gamma) (eEF-1B gamma)	2	6.72		4.36			3.14	3.14
sp|Q5D862|FILA2_HUMAN	Q5D862	FLG2	Filaggrin-2 (FLG-2) (Intermediate filament-associated and psoriasis-susceptibility protein) (Ifapsoriasin)		0.73	4	2.365			4.03	4.03
sp|Q14315|FLNC_HUMAN	Q14315	FLNC	Filamin-C (FLN-C) (FLNc) (ABP-280-like protein) (ABP-L) (Actin-binding-like protein) (Filamin-2) (Gamma-filamin)		2.23	0.65	1.44			3.32	3.32
sp|P22102|PUR2_HUMAN	P22102	GART	Trifunctional purine biosynthetic protein adenosine-3 [Includes: Phosphoribosylamine--glycine ligase (EC 6.3.4.13) (Glycinamide ribonucleotide synthetase) (GARS) (Phosphoribosylglycinamide synthetase); Phosphoribosylformylglycinamidine cyclo-ligase (EC 6.3.3.1) (AIR synthase) (AIRS) (Phosphoribosyl-aminoimidazole synthetase); Phosphoribosylglycinamide formyltransferase (EC 2.1.2.2) (5'-phosphorib…		2.15	0.88	1.515
sp|P09211|GSTP1_HUMAN	P09211	GSTP1	Glutathione S-transferase P (EC 2.5.1.18) (GST class-pi) (GSTP1-1)		3.81	6.03	4.92
sp|Q96P70|IPO9_HUMAN	Q96P70	IPO9	Importin-9 (Imp9) (Ran-binding protein 9) (RanBP9)		4.01	0.64	2.325
sp|P46940|IQGA1_HUMAN	P46940	IQGAP1	Ras GTPase-activating-like protein IQGAP1 (p195)		4.45	1.36	2.905					Yes
sp|P14923|PLAK_HUMAN	P14923	JUP	Junction plakoglobin (Catenin gamma) (Desmoplakin III) (Desmoplakin-3)		4	8.18	6.09			13.67	13.67
sp|P07195|LDHB_HUMAN	P07195	LDHB	L-lactate dehydrogenase B chain (LDH-B) (EC 1.1.1.27) (LDH heart subunit) (LDH-H) (Renal carcinoma antigen NY-REN-46)		4	2.92	3.46			2.1	2.1
sp|P02545|LMNA_HUMAN	P02545	LMNA	Prelamin-A/C [Cleaved into: Lamin-A/C (70 kDa lamin) (Renal carcinoma antigen NY-REN-32)]	1.5	6.35	6.82	4.89			3.44	3.44	Yes
sp|Q14728|MFS10_HUMAN	Q14728	MFSD10	Major facilitator superfamily domain-containing protein 10 (Tetracycline transporter-like protein)		1.96	0.8	1.38
sp|O75352|MPU1_HUMAN	O75352	MPDU1	Mannose-P-dolichol utilization defect 1 protein (Suppressor of Lec15 and Lec35 glycosylation mutation homolog) (SL15)		2	2	2
sp|P00403|COX2_HUMAN	P00403	MT-CO2	Cytochrome c oxidase subunit 2 (Cytochrome c oxidase polypeptide II)		2	2.01	2.005
sp|P11586|C1TC_HUMAN	P11586	MTHFD1	C-1-tetrahydrofolate synthase, cytoplasmic (C1-THF synthase) [Cleaved into: C-1-tetrahydrofolate synthase, cytoplasmic, N-terminally processed] [Includes: Methylenetetrahydrofolate dehydrogenase (EC 1.5.1.5); Methenyltetrahydrofolate cyclohydrolase (EC 3.5.4.9); Formyltetrahydrofolate synthetase (EC 6.3.4.3)]	2.47	15.83	4.75	7.68333
sp|Q14764|MVP_HUMAN	Q14764	MVP	Major vault protein (MVP) (Lung resistance-related protein)	2	14.69	9.07	8.58667			2.42	2.42	Yes
sp|O00159|MYO1C_HUMAN	O00159	MYO1C	Unconventional myosin-Ic (Myosin I beta) (MMI-beta) (MMIb)		13.47	5.36	9.415		1.04		1.04
sp|Q9NRP0|OSTC_HUMAN	Q9NRP0	OSTC	Oligosaccharyltransferase complex subunit OSTC (Hydrophobic protein HSF-28)		2	2	2
sp|Q15084|PDIA6_HUMAN	Q15084	PDIA6	Protein disulfide-isomerase A6 (EC 5.3.4.1) (Endoplasmic reticulum protein 5) (ER protein 5) (ERp5) (Protein disulfide isomerase P5) (Thioredoxin domain-containing protein 7)		2.07	4	3.035			2	2	Yes
sp|P07737|PROF1_HUMAN	P07737	PFN1	Profilin-1 (Epididymis tissue protein Li 184a) (Profilin I)		4.07	5.7	4.885			4.7	4.7	Yes
sp|P00558|PGK1_HUMAN	P00558	PGK1	Phosphoglycerate kinase 1 (EC 2.7.2.3) (Cell migration-inducing gene 10 protein) (Primer recognition protein 2) (PRP 2)		4	3.96	3.98					Yes
sp|Q99623|PHB2_HUMAN	Q99623	PHB2	Prohibitin-2 (B-cell receptor-associated protein BAP37) (D-prohibitin) (Repressor of estrogen receptor activity)	2	6.01	4.24	4.08333			1.87	1.87	Yes
sp|O43175|SERA_HUMAN	O43175	PHGDH	D-3-phosphoglycerate dehydrogenase (3-PGDH) (EC 1.1.1.95) (2-oxoglutarate reductase) (EC 1.1.1.399) (Malate dehydrogenase) (EC 1.1.1.37)		2.58	3.05	2.815					Yes
sp|P30048|PRDX3_HUMAN	P30048	PRDX3	Thioredoxin-dependent peroxide reductase, mitochondrial (EC 1.11.1.15) (Antioxidant protein 1) (AOP-1) (HBC189) (Peroxiredoxin III) (Prx-III) (Peroxiredoxin-3) (Protein MER5 homolog)		1.85	4	2.925					Yes
sp|P30041|PRDX6_HUMAN	P30041	PRDX6	Peroxiredoxin-6 (EC 1.11.1.15) (1-Cys peroxiredoxin) (1-Cys PRX) (24 kDa protein) (Acidic calcium-independent phospholipase A2) (aiPLA2) (EC 3.1.1.4) (Antioxidant protein 2) (Liver 2D page spot 40) (Non-selenium glutathione peroxidase) (NSGPx) (Red blood cells page spot 12)		4.04	4.42	4.23
sp|P07602|SAP_HUMAN	P07602	PSAP	Prosaposin (Proactivator polypeptide) [Cleaved into: Saposin-A (Protein A); Saposin-B-Val; Saposin-B (Cerebroside sulfate activator) (CSAct) (Dispersin) (Sphingolipid activator protein 1) (SAP-1) (Sulfatide/GM1 activator); Saposin-C (A1 activator) (Co-beta-glucosidase) (Glucosylceramidase activator) (Sphingolipid activator protein 2) (SAP-2); Saposin-D (Component C) (Protein C)]		1.62	2	1.81
sp|Q13200|PSMD2_HUMAN	Q13200	PSMD2	26S proteasome non-ATPase regulatory subunit 2 (26S proteasome regulatory subunit RPN1) (26S proteasome regulatory subunit S2) (26S proteasome subunit p97) (Protein 55.11) (Tumor necrosis factor type 1 receptor-associated protein 2)	2	2		2			0.84	0.84
sp|P05109|S10A8_HUMAN	P05109	S100A8	Protein S100-A8 (Calgranulin-A) (Calprotectin L1L subunit) (Cystic fibrosis antigen) (CFAG) (Leukocyte L1 complex light chain) (Migration inhibitory factor-related protein 8) (MRP-8) (p8) (S100 calcium-binding protein A8) (Urinary stone protein band A)	2		1.55	1.775			0.51	0.51
sp|P06702|S10A9_HUMAN	P06702	S100A9	Protein S100-A9 (Calgranulin-B) (Calprotectin L1H subunit) (Leukocyte L1 complex heavy chain) (Migration inhibitory factor-related protein 14) (MRP-14) (p14) (S100 calcium-binding protein A9)		2.79	3.34	3.065			2.02	2.02
sp|Q00325|MPCP_HUMAN	Q00325	SLC25A3	Phosphate carrier protein, mitochondrial (Phosphate transport protein) (PTP) (Solute carrier family 25 member 3)	1.74	6.5	4.89	4.37667					Yes
sp|P12236|ADT3_HUMAN	P12236	SLC25A6	ADP/ATP translocase 3 (ADP,ATP carrier protein 3) (ADP,ATP carrier protein, isoform T2) (ANT 2) (Adenine nucleotide translocator 3) (ANT 3) (Solute carrier family 25 member 6) [Cleaved into: ADP/ATP translocase 3, N-terminally processed]	1.73	8.62	2.77	4.37333
sp|Q01650|LAT1_HUMAN	Q01650	SLC7A5	Large neutral amino acids transporter small subunit 1 (4F2 light chain) (4F2 LC) (4F2LC) (CD98 light chain) (Integral membrane protein E16) (E16) (L-type amino acid transporter 1) (hLAT1) (Solute carrier family 7 member 5) (y+ system cationic amino acid transporter)	2	2.01	2.98	2.33		1.29		1.29
sp|Q8WUH6|TM263_HUMAN	Q8WUH6	TMEM263	Transmembrane protein 263	2	2	3.96	2.65333			3.94	3.94
sp|P57088|TMM33_HUMAN	P57088	TMEM33	Transmembrane protein 33 (Protein DB83) (SHINC-3)		2	2	2					Yes
sp|P06753|TPM3_HUMAN	P06753	TPM3	Tropomyosin alpha-3 chain (Gamma-tropomyosin) (Tropomyosin-3) (Tropomyosin-5) (hTM5)		1.69	6	3.845
sp|O60701|UGDH_HUMAN	O60701	UGDH	UDP-glucose 6-dehydrogenase (UDP-Glc dehydrogenase) (UDP-GlcDH) (UDPGDH) (EC 1.1.1.22)		1.74	2.92	2.33
sp|P22695|QCR2_HUMAN	P22695	UQCRC2	Cytochrome b-c1 complex subunit 2, mitochondrial (Complex III subunit 2) (Core protein II) (Ubiquinol-cytochrome-c reductase complex core protein 2)	0.74	8.01	4	4.25
sp|P18206|VINC_HUMAN	P18206	VCL	Vinculin (Metavinculin) (MV)		6.68	2.88	4.78			2.36	2.36	Yes
sp|Q9Y277|VDAC3_HUMAN	Q9Y277	VDAC3	Voltage-dependent anion-selective channel protein 3 (VDAC-3) (hVDAC3) (Outer mitochondrial membrane protein porin 3)		4.83	2.04	3.435
sp|A6NCI4|VWA3A_HUMAN	A6NCI4	VWA3A	von Willebrand factor A domain-containing protein 3A		4	4	4
sp|P62258|1433E_HUMAN	P62258	YWHAE	14-3-3 protein epsilon (14-3-3E)		5.43	2	3.715
sp|P63104|1433Z_HUMAN	P63104	YWHAZ	14-3-3 protein zeta/delta (Protein kinase C inhibitor protein 1) (KCIP-1)		13.46	5.34	9.4		0.92		0.92

## Sheet: Table S3 (WC_common_Fletcher)
Table S3. List of candidate NIS interacting proteins common to our WC-NIS dataset and to the dataset published by Fletcher et al.[23]
#	uniprot_ID	gene_names	protein_name	function	subcellular location
1	Q03135	CAV1	Caveolin-1	Vesicle transport	Golgi apparatus membrane ; Peripheral membrane protein
2	P53621	COPA	Coatomer subunit alpha		Golgi apparatus membrane ; Peripheral membrane protein
3	P09211	GSTP1	Glutathione S-transferase P	Glutathione conjugation	Cytoplasm; Mitochondrion; Nucleus
4	P07195	LDHB	L-lactate dehydrogenase B chain	Pyruvate metabolism	Cytoplasm
5	P00403	MT-CO2	Cytochrome c oxidase subunit 2	Respiratory electron transport	Mitochondrion inner membrane
6	Q14764	MVP	Major vault protein	Transport	Cytoplasm; Nucleus
7	Q15084	PDIA6	Protein disulfide-isomerase A6	Protein folding	Endoplasmic reticulum
8	Q13200	PSMD2	26S proteasome non-ATPase regulatory subunit 2	Degradation of ubiquitinated proteins	Cytoplasm
9	P12236	SLC25A6	ADP/ATP translocase 3	Mitochondrial ADP/ATP transmembrane transport	Mitochondrion
10	P57088	TMEM33	Transmembrane protein 33	Endoplasmic reticulum tubular network organization	Endoplasmic reticulum membrane
11	P18206	VCL	Vinculin (Metavinculin, MV)	Cell-matrix adhesion	Peripheral membrane protein
12	P62258	YWHAE	14-3-3 protein epsilon	Phosphoprotein binding	Cytoplasm; Nucleus
13	P63104	YWHAZ	14-3-3 protein zeta/delta	Phosphoprotein binding	Cytoplasm

## Sheet: Table S4 (PM_common_Fletcher)
Table S4. List of candidate NIS interacting proteins common to our PM-NIS dataset and to the dataset published by Fletcher et al.[23]
#	uniprot_ID	gene_names	protein_name	function	subcellular location
1	Q03135	CAV1	Caveolin-1	Vesicle transport	Golgi apparatus membrane ; Peripheral membrane protein
2	P53618	COPB1	Coatomer subunit beta	ER-Golgi transport	Endoplasmic reticulum-Golgi intermediate compartment; Golgi apparatus membrane; Peripheral membrane protein
3	Q9BSJ8	ESYT1	Extended synaptotagmin-1	Transport	Endoplasmic reticulum membrane; Peripheral membrane protein
4	P62879	GNB2	G protein subunit beta-2	Signal transduction	Perinuclear region
5	Q14764	MVP	Major vault protein	Transport	Cytoplasm; Perinuclear region
6	Q15084	PDIA6	Protein disulfide-isomerase A6	Protein folding	Endoplasmic reticulum lumen; Cell membrane
7	Q13492	PICALM	Phosphatidylinositol-binding clathrin assembly protein	Vesicle transport	Cell membrane; Golgi apparatus; Clathrin-coated vesicle
8	P30153	PPP2R1A	PP2A subunit A isoform R1-alpha	Cell membrane projection	Cytoplasm; Lateral cell membrane
9	P49721	PSMB2	Proteasome subunit beta type-2	Protein degradation	Cytoplasm; Nucleus
10	O15027	SEC16A	Protein transport protein Sec16A	ER-Golgi transport	Endoplasmic reticulum membrane; Golgi apparatus membrane; Peripheral membrane protein
11	Q8TF72	SHROOM3	Protein Shroom3	Actin-binding	Peripheral membrane protein; Cytoskeleton
12	O15260	SURF4	Surfeit locus protein 4	ER-Golgi transport	Endoplasmic reticulum membrane; Endoplasmic reticulum-Golgi intermediate compartment; Golgi apparatus membrane
13	P57088	TMEM33	Transmembrane protein 33	Endoplasmic reticulum network formation	Endoplasmic reticulum membrane
14	P18206	VCL	Vinculin	Cell adhesion	Cell membrane; Peripheral membrane protein; Cytoskeleton

## Sheet: Table S5 (TCGA THCA)
Table S5. Analysis of The Cancer Genome Atlas data (GDC TCGA THCA) on 178 primary thyroid tumors from RAI-treated patients. Correlation between total administered RAI dose [I131 _TotD (mCi)] and patient overall survival time [OS.time (days)], NIS, and SRC expression data [RNAseq (log2(fpkm-uq+1))].
			Correlation (r):	0.152976	-0.0520683	0.187166
			P-value (p):	0.0414911	0.490036	0.0123614
#	sample	sample_type	I131 _TotD (mCi)	OS.time	SLC5A5	SRC
1	TCGA-BJ-A0Z0-01A	Primary Tumor	51	419	15.17	17.2
2	TCGA-BJ-A0Z3-01A	Primary Tumor	73.3	497	11.37	17.27
3	TCGA-BJ-A0Z5-01A	Primary Tumor	150.7	448	0	18
4	TCGA-BJ-A0ZA-01A	Primary Tumor	51.3	574	16.77	16.98
5	TCGA-BJ-A0ZB-01A	Primary Tumor	39.5	122	6.458	17.83
6	TCGA-BJ-A0ZE-01A	Primary Tumor	155.6	509	8.756	17.44
7	TCGA-BJ-A18Z-01A	Primary Tumor	159	1263	9.351	17.71
8	TCGA-BJ-A290-01A	Primary Tumor	98	919	7.512	18.14
9	TCGA-BJ-A2P4-01A	Primary Tumor	48.2	390	8.795	17.35
10	TCGA-DE-A0Y2-01A	Primary Tumor	150	658	13.32	17.31
11	TCGA-DE-A0Y3-01B	Primary Tumor	150	1526	9.634	17.51
12	TCGA-DE-A2OL-01A	Primary Tumor	50	1145	15.09	16.81
13	TCGA-DE-A3KN-01A	Primary Tumor	175	831	12.44	18.07
14	TCGA-DE-A4MA-01A	Primary Tumor	152	916	9.271	17.36
15	TCGA-DE-A4MD-01A	Primary Tumor	171	764	0	16.59
16	TCGA-DJ-A13R-01A	Primary Tumor	73.1	565	14.77	17.87
17	TCGA-DJ-A13U-01A	Primary Tumor	77.7	1590	10.34	17.13
18	TCGA-DJ-A13V-01A	Primary Tumor	126.4	1313	8.028	17.5
19	TCGA-DJ-A1QH-01A	Primary Tumor	150.3	1293	10.9	17.83
20	TCGA-DJ-A1QO-01A	Primary Tumor	75.8	1442	15.84	17.69
21	TCGA-DJ-A2PQ-01A	Primary Tumor	150	1077	9.381	17.36
22	TCGA-DJ-A2PS-01A	Primary Tumor	179.7	797	13.83	17.15
23	TCGA-DJ-A2PT-01A	Primary Tumor	94.6	1181	10.57	17.59
24	TCGA-DJ-A2PW-01A	Primary Tumor	97.3	1060	10.06	18.46
25	TCGA-DJ-A2Q1-01A	Primary Tumor	148.9	1148	11.62	18.27
26	TCGA-DJ-A2Q2-01A	Primary Tumor	73.24	1337	21.57	16.71
27	TCGA-DJ-A2Q3-01A	Primary Tumor	99.3	1224	13.28	17.65
28	TCGA-DJ-A2Q5-01A	Primary Tumor	152.92	1140	11.02	17.53
29	TCGA-DJ-A2Q6-01A	Primary Tumor	148.9	1109	8.097	17.45
30	TCGA-DJ-A2Q9-01A	Primary Tumor	73.9	1092	14.02	18.07
31	TCGA-DJ-A2QB-01A	Primary Tumor	147.7	1070	12.35	17.26
32	TCGA-DJ-A3UO-01A	Primary Tumor	148.6	957	10.8	19.96
33	TCGA-DJ-A3UP-01A	Primary Tumor	29.47	499	8.499	17.5
34	TCGA-DJ-A3UQ-01A	Primary Tumor	97.8	595	14.54	17.65
35	TCGA-DJ-A3UU-01A	Primary Tumor	306.4	713	15.44	17.54
36	TCGA-DJ-A3V0-01A	Primary Tumor	150	1125	10.36	17.86
37	TCGA-DJ-A3V4-01A	Primary Tumor	95.4	1294	13.4	17.11
38	TCGA-DJ-A3V6-01A	Primary Tumor	119.8	818	8.476	17.55
39	TCGA-DJ-A3V7-01A	Primary Tumor	99.8	706	6.525	17.68
40	TCGA-DJ-A3V8-01A	Primary Tumor	102.8	647	11.9	17.38
41	TCGA-DJ-A3V9-01A	Primary Tumor	153.2	623	15.12	17.24
42	TCGA-DJ-A3VB-01A	Primary Tumor	149.7	697	10.17	17.93
43	TCGA-DJ-A3VD-01A	Primary Tumor	124.1	1238	15.39	17.34
44	TCGA-DJ-A3VF-01A	Primary Tumor	122.1	292	9.035	17.3
45	TCGA-DJ-A3VJ-01A	Primary Tumor	157	1108	12.9	17.63
46	TCGA-DJ-A3VK-01A	Primary Tumor	72.67	753	10.62	17.43
47	TCGA-DJ-A3VM-01A	Primary Tumor	104.8	840	6.773	17.66
48	TCGA-DJ-A4UP-01A	Primary Tumor	105.6	916	16.21	17.51
49	TCGA-DJ-A4UQ-01A	Primary Tumor	148.8	1005	14.02	17.65
50	TCGA-DJ-A4UR-01A	Primary Tumor	154	1058	9.078	17.11
51	TCGA-DJ-A4UW-01A	Primary Tumor	144.1	819	16.57	17.35
52	TCGA-DJ-A4V5-01A	Primary Tumor	148.3	1076	13.92	18.3
53	TCGA-DO-A1JZ-01A	Primary Tumor	98.3	1670	10.3	17.73
54	TCGA-DO-A1K0-01A	Primary Tumor	153.8	655	8.776	17.42
55	TCGA-E3-A3DY-01A	Primary Tumor	150	2815	7.455	17.64
56	TCGA-E3-A3DZ-01A	Primary Tumor	150	1436	14.76	17.14
57	TCGA-E3-A3E2-01A	Primary Tumor	300	1922	13.05	17.65
58	TCGA-E3-A3E3-01A	Primary Tumor	154.9	1595	8.649	17.68
59	TCGA-E3-A3E5-01A	Primary Tumor	175	1215	8.807	17.95
60	TCGA-E8-A242-01A	Primary Tumor	50.1	950	9.321	18.05
61	TCGA-EL-A3N3-01A	Primary Tumor	100	5423	12.41	17.71
62	TCGA-EL-A3ZH-01A	Primary Tumor	109	2773	17.76	16.86
63	TCGA-EL-A3ZK-01A	Primary Tumor	150	1575	8.996	17.36
64	TCGA-EL-A3ZM-01A	Primary Tumor	150	1096	9.397	17.01
65	TCGA-EL-A3ZP-01A	Primary Tumor	150	1992	13.77	17.68
66	TCGA-EM-A1CT-01A	Primary Tumor	100	553	7.603	17.43
67	TCGA-EM-A1CU-01A	Primary Tumor	100	636	9.306	17.57
68	TCGA-EM-A1CW-01A	Primary Tumor	107	549	13.77	16.91
69	TCGA-EM-A1YA-01A	Primary Tumor	100	602	8.539	16.99
70	TCGA-EM-A1YB-01A	Primary Tumor	30	592	11.95	15.98
71	TCGA-EM-A1YC-01A	Primary Tumor	107	2391	8.658	17.55
72	TCGA-EM-A1YE-01A	Primary Tumor	103	1645	15.93	17.04
73	TCGA-EM-A22I-01A	Primary Tumor	100	448	11.11	17.62
74	TCGA-EM-A22J-01A	Primary Tumor	75	441	9.072	17.65
75	TCGA-EM-A22K-01A	Primary Tumor	100	479	11.12	17.39
76	TCGA-EM-A22M-01A	Primary Tumor	100	442	11.89	18.42
77	TCGA-EM-A22N-01A	Primary Tumor	75	324	15.32	15.7
78	TCGA-EM-A22O-01A	Primary Tumor	150	1344	8.254	17.62
79	TCGA-EM-A22P-01A	Primary Tumor	153	1256	11.85	17.45
80	TCGA-EM-A22Q-01A	Primary Tumor	102.6	433	12.77	17.99
81	TCGA-EM-A2CK-01A	Primary Tumor	100	544	10.2	17.45
82	TCGA-EM-A2CM-01A	Primary Tumor	125	1253	0	17.34
83	TCGA-EM-A2CN-01A	Primary Tumor	200	715	9.681	17.6
84	TCGA-EM-A2CO-01A	Primary Tumor	75	184	8.045	17.02
85	TCGA-EM-A2CS-01A	Primary Tumor	150	841	13.43	18.59
86	TCGA-EM-A2CU-01A	Primary Tumor	30	400	16.25	18.4
87	TCGA-EM-A2OV-01A	Primary Tumor	70	674	18.74	16.86
88	TCGA-EM-A2OX-01A	Primary Tumor	75	600	9.947	19.18
89	TCGA-EM-A2OY-01A	Primary Tumor	75	983	6.997	16.79
90	TCGA-EM-A2P0-01A	Primary Tumor	100	535	13.25	17.24
91	TCGA-EM-A2P1-01A	Primary Tumor	100	531	12.56	17.25
92	TCGA-EM-A2P2-01A	Primary Tumor	100	526	7.442	17.92
93	TCGA-EM-A3AI-01A	Primary Tumor	75	685	12.84	17.05
94	TCGA-EM-A3AJ-01A	Primary Tumor	75	941	16.41	17.03
95	TCGA-EM-A3AN-01A	Primary Tumor	125	1006	9.548	17.73
96	TCGA-EM-A3AO-01A	Primary Tumor	125	1354	16.54	17.75
97	TCGA-EM-A3AR-01A	Primary Tumor	100	1133	16.18	17.2
98	TCGA-EM-A3FJ-01A	Primary Tumor	100	850	16.41	17.59
99	TCGA-EM-A3FK-01A	Primary Tumor	125	723	8.563	17.28
100	TCGA-EM-A3FL-01A	Primary Tumor	75	1441	17.35	16.8
101	TCGA-EM-A3FM-01A	Primary Tumor	100	639	8.857	18.24
102	TCGA-EM-A3FO-01A	Primary Tumor	100	532	13.24	17.65
103	TCGA-EM-A3FP-01A	Primary Tumor	75	529	16.22	17.49
104	TCGA-EM-A3FQ-01A	Primary Tumor	125	492	17.62	18.13
105	TCGA-EM-A3FR-01A	Primary Tumor	75	457	13.06	16.05
106	TCGA-EM-A3O3-01A	Primary Tumor	100	441	9.565	18.88
107	TCGA-EM-A3O6-01A	Primary Tumor	75	458	14.67	16.67
108	TCGA-EM-A3O7-01A	Primary Tumor	100	223	0	17.69
109	TCGA-EM-A3ST-01A	Primary Tumor	150	1182	7.043	18
110	TCGA-EM-A3SU-01A	Primary Tumor	125	911	8.296	17.49
111	TCGA-EM-A3SX-01A	Primary Tumor	29.9	908	7.635	17.29
112	TCGA-EM-A4FF-01A	Primary Tumor	100	2573	13.7	17.48
113	TCGA-EM-A4FH-01A	Primary Tumor	100	892	10.95	16.8
114	TCGA-EM-A4FM-01A	Primary Tumor	150	162	9.885	17.74
115	TCGA-EM-A4FN-01A	Primary Tumor	100	802	9.565	17.85
116	TCGA-EM-A4FO-01A	Primary Tumor	100	802	15.52	17.5
117	TCGA-EM-A4FQ-01A	Primary Tumor	125	683	9.973	18.06
118	TCGA-EM-A4FR-01A	Primary Tumor	100	655	16.07	18.01
119	TCGA-EM-A4FU-01A	Primary Tumor	75	1840	9.941	17.68
120	TCGA-ET-A39J-01A	Primary Tumor	100	3227	9.955	17.39
121	TCGA-ET-A39K-01A	Primary Tumor	77.6	3267	9.744	17.86
122	TCGA-ET-A39P-01A	Primary Tumor	75	2900	9.878	17.38
123	TCGA-ET-A3BP-01A	Primary Tumor	75	2406	6.65	17.81
124	TCGA-ET-A3BS-01A	Primary Tumor	98.8	176	8.839	17.35
125	TCGA-ET-A3BT-01A	Primary Tumor	76.1	2665	6.432	17.75
126	TCGA-ET-A3DU-01A	Primary Tumor	73.2	1911	9.462	18.15
127	TCGA-ET-A40Q-01A	Primary Tumor	98	1407	9.836	17.95
128	TCGA-ET-A4KN-01A	Primary Tumor	49.7	1009	12.89	16.63
129	TCGA-FE-A232-01A	Primary Tumor	200	2424	17.66	17.85
130	TCGA-FE-A235-01A	Primary Tumor	151	3571	12.21	17.75
131	TCGA-FE-A237-01A	Primary Tumor	156.4	3431	10.98	17.9
132	TCGA-FE-A239-01A	Primary Tumor	156.2	1023	21.29	16.88
133	TCGA-FE-A3PA-01A	Primary Tumor	434	3235	10.72	18.35
134	TCGA-FE-A3PB-01A	Primary Tumor	126	2590	9.881	17.76
135	TCGA-FE-A3PC-01A	Primary Tumor	152	2606	7.172	17.82
136	TCGA-FE-A3PD-01A	Primary Tumor	150	2396	9.266	18.07
137	TCGA-FK-A3S3-01A	Primary Tumor	302.4	2162	9.786	18
138	TCGA-FK-A3SE-01A	Primary Tumor	75.5	670	15.53	17.07
139	TCGA-FK-A3SH-01A	Primary Tumor	104.5	1463	6.555	18.61
140	TCGA-FK-A4UB-01A	Primary Tumor	105	3531	12.27	18.12
141	TCGA-FY-A3I4-01A	Primary Tumor	72.5	542	17.54	17.5
142	TCGA-FY-A3NP-01A	Primary Tumor	121.9	491	14.33	17.36
143	TCGA-FY-A3ON-01A	Primary Tumor	100.9	595	13.85	17.3
144	TCGA-FY-A3R8-01A	Primary Tumor	113.9	477	9.247	17.62
145	TCGA-FY-A3RA-01A	Primary Tumor	101.4	550	6.725	17.29
146	TCGA-FY-A3W9-01A	Primary Tumor	158	658	15.59	16.88
147	TCGA-FY-A3YR-01A	Primary Tumor	151.2	528	9.651	17.48
148	TCGA-FY-A40K-01A	Primary Tumor	75.2	461	12.62	17.57
149	TCGA-FY-A40L-01A	Primary Tumor	147.6	726	8.171	17.49
150	TCGA-FY-A40M-01A	Primary Tumor	50.8	684	8.468	18.28
151	TCGA-FY-A4B0-01A	Primary Tumor	98.7	420	12.15	17.65
152	TCGA-FY-A4B4-01A	Primary Tumor	54.4	657	11.22	17.9
153	TCGA-H2-A3RH-01A	Primary Tumor	107	379	12.73	17.84
154	TCGA-H2-A3RI-01A	Primary Tumor	110.9	335	8.289	17.55
155	TCGA-IM-A3EB-01A	Primary Tumor	154	1488	10.29	17.7
156	TCGA-IM-A41Z-01A	Primary Tumor	102.6	946	7.878	17.44
157	TCGA-IM-A4EB-01A	Primary Tumor	149.8	780	12.19	17.76
158	TCGA-J8-A3NZ-01A	Primary Tumor	98.1	524	8.468	17.58
159	TCGA-J8-A3O1-01A	Primary Tumor	152	827	8.97	17.65
160	TCGA-J8-A3O2-01A	Primary Tumor	151	342	10.29	17.16
161	TCGA-KS-A41F-01A	Primary Tumor	119	4367	12.96	16.69
162	TCGA-KS-A41L-01A	Primary Tumor	30	3463	19.02	15.76
163	TCGA-KS-A4I1-01A	Primary Tumor	150	812	11.02	18.9
164	TCGA-KS-A4I3-01A	Primary Tumor	150	1329	10.01	17.43
165	TCGA-KS-A4I5-01A	Primary Tumor	156	567	8.066	17.64
166	TCGA-KS-A4I7-01A	Primary Tumor	30	987	0	17.95
167	TCGA-KS-A4I9-01A	Primary Tumor	30	2658	9.594	18
168	TCGA-KS-A4IB-01A	Primary Tumor	30	2577	11.17	17.84
169	TCGA-KS-A4IC-01A	Primary Tumor	50	1073	11.44	17.52
170	TCGA-L6-A4EP-01A	Primary Tumor	30	1016	13.12	17.76
171	TCGA-L6-A4EQ-01A	Primary Tumor	109	1228	10.44	18.03
172	TCGA-L6-A4ET-01A	Primary Tumor	156.5	664	10.48	17.51
173	TCGA-L6-A4EU-01A	Primary Tumor	104.1	289	11.87	18.1
174	TCGA-MK-A4N6-01A	Primary Tumor	144	1098	9.997	17.87
175	TCGA-MK-A4N7-01A	Primary Tumor	100	987	6.471	17.72
176	TCGA-MK-A4N9-01A	Primary Tumor	123.3	919	7.907	17.56
177	TCGA-MK-A84Z-01A	Primary Tumor	98.1	728	11.05	17.3
178	TCGA-QD-A8IV-01A	Primary Tumor	129.3	392	13.73	17.14
